# Supplementary material for: Comparative Plastid Genomics of Non-Photosynthetic Chrysophytes: Genome Reduction and Compaction
Source: Front Plant Sci. 2020 Sep 10;11:572703. doi: 10.3389/fpls.2020.572703 (PMC7511666; doi:10.3389/fpls.2020.572703)
Supplement: Supplementary file 4 [file Table_1.xlsx]

## Sheet: Sheet1
Supplementary Table S1. List of ribosomal protein genes surveyed in the plastid genome of eukaryotes.
		Organism	Acc. no.:		rpl1	rpl2	rpl3	rpl4	rpl5	rpl6	rpl9	rpl10	rpl11	rpl12	rpl13	rpl14	rpl16	rpl18	rpl19	rpl20	rpl21	rpl22	rpl23	rpl24	rpl27	rpl28	rpl29	rpl31	rpl32	rpl33	rpl34	rpl35	rpl36	rps1	rps2	rps3	rps4	rps5	rps6	rps7	rps8	rps9	rps10	rps11	rps12	rps13	rps14	rps15	rps16
Cyanobacteria		Anabaena variabilis	NC_007413
Chromatophore		Paulinella chromatophora	NC_011087
Chloroplast	Glaucophyta	Cyanophora paradoxa	NC_001675
Trebouxiophyceae		Chlorella vulgaris	NC_001865
	non-photosynthetic	Auxenochlorella protothecoides	NC_023775
	non-photosynthetic	Prototheca wickerhamii	KJ001761
	non-photosynthetic	Prototheca cutis	NC_037480
	non-photosynthetic	Prototheca stagnorum	NC_037479
	non-photosynthetic	Helicosporidium sp.	NC_008100
prasinophytes		Micromonas commoda RCC299	NC_012575
		Nephroselmis olivacea	NC_000927
		Pyramimonas parkeae	NC_012099
Euglenophyta		Euglena gracilis	NC_001603
	non-photosynthetic	Euglena longa	NC_002652
Chlorophyceae	non-photosynthetic, partial ptDNA	Polytoma uvella	KX828177
		Dunaliella salina	GQ250046
		Volvox carteri f. nagariensis	GU084820
		Pleodorina starrii	NC_021109
		Gonium pectorale	NC_020438
		Chlamydomonas reinhardtii	FJ423446
Chlorokybophyceae		Chlorokybus atmophyticus	NC_008822
Charophyceae		Chara vulgaris	NC_008097
Coleochaetophyceae		Chaetosphaeridium globosum	NC_004115
Mesostigmatophyceae		Mesostigma viride	NC_002186
Embryophyta		Marchantia polymorpha	NC_001319
		Equisetum arvense	NC_014699
		Isoetes flaccida	NC_014675																																ψ														ψ
		Physcomitrella patens	NC_005087
		Pinus thunbergii	NC_001631
	non-photosynthetic	Epifagus virginiana	NC_001568													ψ							ψ
		Zea mays	NC_001666
		Oryza sativa japonica group	NC_001320
		Nicotiana tabacum	NC_001879
		Oenothera elata	NC_002693
	non-photosynthetic	Cuscuta reflexa	NC_009766
	non-photosynthetic	Cuscuta gronovii	NC_009765
	non-photosynthetic	Cuscuta exaltata	NC_009963
	non-photosynthetic	Cuscuta obtusiflora	NC_009949
	non-photosynthetic	Pilostyles aethiopica	NC_029235			ψ																																							ψ
	non-photosynthetic	Pilostyles hamiltonii	NC_029236			ψ
	non-photosynthetic	Epipogium roseum	NC_026448
	non-photosynthetic	Corallorhiza striata	NC_040981
Chlorarachniophyta		Bigelowiella natans	NC_008408
		Gymnochlora stellata	NC_029741
		Lotharella sp. CCMP622	KF438023
		Lotharella vacuolata	NC_029743
		Partenskyella glossopodia	NC_029742
Apicomplexa	non-photosynthetic	Babesia bovis T2Bo	NC_011395
	non-photosynthetic	Eimeria tenella	NC_004823
	non-photosynthetic	Theileria parva	NC_007758
	non-photosynthetic	Toxoplasma gondii RH	NC_001799																																						ψ
	non-photosynthetic	Plasmodium falciparum HB3	NC_017928										ψ
Alveolata		Vitrella brassicaformis CCMP3155	NC_014345
		Chromera velia	NC_014340
Bacillariophyceae		Fistulifera solaris	NC_015403
		Synedra acus	NC_016731
		Phaeodactylum tricornutum	NC_008588
		Thalassiosira oceanica	NC_014808
		Thalassiosira pseudonana	NC_008589
		Triparma laevis	NC_027746
		Odontella sinensis	NC_001713
		Toxarium undulatum	NC_031425
		Nitzschia palea	AP018511
	non-photosynthetic	Nitzschia sp. IriIs04	NC_028737
	non-photosynthetic	Nitzschia sp. NIES-3576	AP018508
	non-photosynthetic	Nitzschia sp. PL1-4	AP018506
	non-photosynthetic	Nitzschia sp. PL3-2	AP018504
Pelagophyceae		Aureococcus anophagefferens	NC_012898
		Aureoumbra lagunensis	NC_012903
		Pelagomonas sp.	JX297813
Phaeophyceae		Coccophora langsdorfii	NC_032288
		Saccharina japonica	NC_018523
		Sargassum thunbergii	NC_029134
		Costaris costata	NC_028502
		Ectocarpus siliculosus	NC_013498
		Fucus vesiculosus	NC_016735
		Undaria pinnatifida	NC_028503
Xanthophyceae		Vaucheria litorea	NC_011600
Raphidophyceae		Heterosigma akashiwo	NC_010772
Dictyochophyceae		Dictyocha speculum	NC_043929
		Rhizochromulina marina	NC_043890
Eustigmatophyceae		Macrochloropsis gaditana	NC_020014
		Nannochloropsis granulata	NC_022259
		Nannochloropsis limnetica	NC_022262
		Nannochloropsis oceanica	NC_022263
		Nannochloropsis oculata	NC_022260
		Nannochloropsis salina	NC_022261
		Monodopsis sp. MarTras21	KX839260
		Vischeria sp. CAUP Q 202	KX839261
		Trachydiscus minutus	NC_026851
Chrysophyceae		Mallomonas splendens	NC_040135
		Neotessella volvocina	MH795132
		Synura petersenii	MH795128
		Synura sphagnicola	MH795129
		Synura uvella	NC_040134
		Ochromonas sp. CCAMP1393	KJ877675
	non-photosynthetic	Pedospumella sp. Jangsamo120217C5	MN935477
	non-photosynthetic	Poteriospumella lacustris Yongseonkyo072317C3	MN935478
	non-photosynthetic	Spumella sp. Baeckdong012018B8	MN935479																																												2
	non-photosynthetic	"Spumella" sp. NIES-1846	AP019363
Haptophyta		Crysochromulina tobinii	KJ201907
		Emiliania huxleyi	NC_007288
		Diacronema lutheri	NC_020371
		Phaeocystis antarctica	NC_016703
		Phaeocytis globosa	NC_021637
Cryptophyta	non-photosynthetic	Cryptomonas paramecium	NC_013703
		Cryptomonas curvata	NC_035720
		Chroomonas placoidea	NC_035721
		Chroomonas mesostigmatica	KY860574
		Storeatula sp.	KY856940
		Teleaulax amphioxea	NC_027589
		Rhomonas salina	NC_009573
		Guillardia theta	NC_000926
Rhodophyta; Florideophyceae		Asparagopsis taxiformis	NC_031148
		Ahnfeltia plicata	NC_031145
		Apophlaea sinclairii	NC_031172
		Caloglossa beccarii	NC_035269
		Ceramium japonicum	NC_031174
		Clliarthron tuberculosum	NC_021075
	non-photosynthetic	Choreocolax polysiphoniae	NC_026522
		Chondrus crispus	NC_020795
		Coeloseira compressa	NC_030338
		Dasya binghamiae	NC_031161
		Gracilaria tenuistipitata var. liui	NC_006137
		Grateloupia taiwanensis	NC_021618
		Hildenbrandia rubra	NC_031146
		Hildenbrandia rivularis	NC_031177
		Kumanoa americana	NC_031178
		Mastocarpus papillatus	NC_031167
		Membranoptera tenuis	NC_032399
		Palmaria palmata	NC_031147
		Rhodymenia pseudopalmata	NC_031144
		Schimmelmannia schousboei	NC_031168
		Schizymenia dubyi	NC_031169
		Sebdenia flabellata	NC_031170
		Sheathia arcuata	NC_035231
		Sonderella linearis	NC_035289
		Sporolithon durum	NC_029857
		Taenioma perpusillum	NC_035295
		Thorea hispida	NC_031171
		Vertebrata lanosa	NC_026523
Bangiophyceae		Bangia fuscopurpurea	KP714733
		Porphyra pupurea	NC_000925
		Porphyra yezoensis	NC_007932
		Pyropia haitanensis	NC_021189
		Wildemania schizophylla	NC_029576
Compsopogonophyceae		Boldia erythrosiphon	NC_034776
		Erythrotrichia carnea	NC_031176
		Rhodochaete parvula	NC_031180
Stylonematophyceae		Bangiopsis subsimplex	NC_031173
Porphyridiophyceae		Porphyridium purpureum	NC_023133
Rhodellophyceae		Bulboplastis apyrenoidosa	NC_034787
Cyanidiophyceae		Galdieria sulphuraria	NC_024665
		Cyanidium caldarium	NC_001840
		Cyanidioschyzon merolae	NC_004799
					rpl1	rpl2	rpl3	rpl4	rpl5	rpl6	rpl9	rpl10	rpl11	rpl12	rpl13	rpl14	rpl16	rpl18	rpl19	rpl20	rpl21	rpl22	rpl23	rpl24	rpl27	rpl28	rpl29	rpl31	rpl32	rpl33	rpl34	rpl35	rpl36	rps1	rps2	rps3	rps4	rps5	rps6	rps7	rps8	rps9	rps10	rps11	rps12	rps13	rps14	rps15	rps16
[truncated: 4 more columns]
