# Supplementary material for: Comparative Plastid Genomics of Non-Photosynthetic Chrysophytes: Genome Reduction and Compaction
Source: Front Plant Sci. 2020 Sep 10;11:572703. doi: 10.3389/fpls.2020.572703 (PMC7511666; doi:10.3389/fpls.2020.572703)
Supplement: Supplementary file 5 [file Table_2.xlsx]

## Sheet: Sheet1
			Supplementary Table S2. List of genes used to infer the reference phylogenetic tree. The three genes in red were excluded in the phylogeny.
							1	2	3	4	5	6	7	8	9	10	11	12	13	14	15	16	17	18	19	20	21	22	23	24	25	26	27	28	29	30	31	32	33	34	35	36	37	38	39	40	41	42	43
			Species	Strain	GenBank		clpC	dnaK	petF	rpl2	rpl3	rpl5	rpl6	rpl14	rpl16	rpl19	rpl20	rpl21	rpl22	rpl23	rpl27	rpl31	rpl33	rpl34	rpl36	rpoA	rpoB	rpoC1	rps2	rps3	rps4	rps5	rps7	rps8	rps9	rps10	rps11	rps12	rps13	rps14	rps16	rps17	rps18	rps19	secA	secY	tufA	ycf4	ycf24(sufB)
		Bacillariophyceae (47)	Acanthoceras zachariasii	-	NC_038009
			Actinocyclus subtilis	-	NC_038000
			Asterionella formosa	-	NC_024079
			Asterionellopsis glacialis	-	NC_024080
			Attheya longicornis	-	NC_037999
			Biddulphia biddulphiana	-	NC_038006
			Biddulphia tridens	-	NC_038007
			Cerataulina daemon	-	NC_025313
			Chaetoceros simplex	-	NC025310
			Coccophora langsdorfii	-	NC_032288
			Coscinodiscus radiatus	-	NC_024081
			Cyclotella pseudostelligera	-	NC_038005
			Cyclotella sp.	L04_2	KJ958480
			Cyclotella sp.	WC03_2	KJ958481
			Cylindrotheca closterium	-	NC_024082
			Didymosphenia geminata	-	NC_024083
			Entomoneis sp.	-	NC_038001
			Eunotia naegelii	-	NC_024928
			Eunotogramma sp.	-	MG755797
			Fistulifera solaris	JPCC DA0580	NC_015403
			Gomphoneis minuta var. cassieae	-	KY499654
			Guinardia striata	-	NC_037998
			Leptocylindrus danicus	-	NC_024084
			Licmophora sp.	-	MG755795
			Lithodesmium undulatum	-	NC_024085
			Nitzschia palea	NIES-2729	AP018511
			Nitzschia sp.	Irils04	NC_028737
			Nitzschia sp.	NIES-3576	AP018508
			Nitzschia sp.	PL1-4	AP018506
			Nitzschia sp.	PL3-2	AP018504
			Odontella sinensis	-	NC_001713
			Phaeodactylum tricornutum	-	NC_008588
			Plagiogramma staurophorum	-	NC_037995
			Plagiogrammopsis vanheurckii	-	NC_037997
			Proboscia sp.	-	MG755791
			Psammoneis obaidii	-	MG755803
			Pseudo-nitzschia multiseries	-	NC_027721
			Rhizosolenia fallax	-	NC_038003
			Rhizosolenia imbricata	-	NC_025311
			Rhizosolenia setigera	-	NC_037996
			Roundia cardiophora	-	NC_025312
			Seminavis robusta	-	MH356727
			Synedra acus	G9	NC_016731
			Thalassiosira oceanica	CCMP1005	NC_014808
			Thalassiosira pseudonana	-	NC_008589
			Thalassiosira weissflogii	-	KJ958485
			Toxarium undulatum	ECT3802	NC_031425
			Triceratium dubium	-	NC_038002
		Bolidophyceae (1)	Triparma laevis	-	NC_027746
		Pelagophyceae (3)	Aureococcus anophagefferens	CCMP1984	NC_012898
			Aureoumbra lagunensis	CCMP1507	NC_012903
			Pelagomonas sp.		JX297813
		Phaeophyceae (10)	Costaris costata	-	NC_028502
			Coccophora langsdor_x001D_i	-	NC_032288
			Dictyopteris divaricata	-	NC_036804
			Ectocarpus siliculosus	-	NC_013498
			Endarachne binghamiae	-	NC_038231
			Fucus vesiculosus	-	NC_016735
			Saccharina japonica	-	NC_018523
			Sargassum confusum	-	MG459428
			Sargassum thunbergii	-	NC_029134
			Undaria pinnatifida	-	NC_028503
		Xanthophyceae (1)	Vaucheria litorea	-	NC_011600
		Raphidophyceae (3)	Goniostomum semen	MJ21	MK658836
			Heterosigma akashiwo	NIES293	NC_010772
			Vacuolaria virescens	SAG1195-1	MK674494
		Eustigmatophyceae (15)	Characiopsis acuta	ACOI456	NC_040294
			Eustigmatophyceae species	Bat 8/9T-7w	NC_040295
			Eustigmatophyceae species	Chic 10/23 P-6w	NC_040296
			Paraeustigmatos columelliferus	Mont 10/10-1w	NC_040297
			Eustigmatophyceae species	Ndem8/9T3m6.8	NC_040298
			Monodopsis sp.	MarTras21	KX839260
			Microchloropsis gaditana		NC_020014
			Nannochloropsis granulata	-	NC_022259
			Nannochloropsis limnetica	CCMP505	NC_022262
			Nannochloropsis oceanica	CCMP531	NC_022263
			Nannochloropsis oculata	CCMP525	NC_022260
			Nannochloropsis salina	CCMP537	NC_022261
			Pseudellipsoidion edaphicum	CAUP Q 401	NC_040299
			Trachydiscus minutus	-	NC_026851
			Vischeria sp.	ACOI3415	NC_040300
			Vischeria sp.	CAUP Q202	KX839261
		Chrysophyta (10)	Hydrurus foetidus	CCMP1393	KJ877675
			Ochromonas sp.	CCMP1393	KJ877675
			Mallomonas splendens	CCMP1872	NC_040135
			Neotessella volvocina	CCMP1871	MH795132
			Synura petersenii	S114.C7	MH795128
			Synura sphagnicola		MH795129
			Synura uvella		NC_040134
			Spumella sp.	Baeckdong012018B8	MN935479
			Pedospumella sp.	Jangsampo120217C5	MN935477
			Poteriospumella lacustris	Yongseonkyo072317C3	MN935478
			"Spumella" sp. NIES-1846	NIES-1846	AP019363
		Haptophyta (6)	Crysochromulina parva		NC_036937
			Crysochromulina tobinii	CCMP291	KJ201907
			Emiliania huxleyi	CCMP1516	NC_007288
			Diacronema lutheri	ATCC50092	NC_020371
			Phaeocystis antarctica	CCMP1374	NC_016703
			Phaeocytis globosa	Pg-G(A)	NC_021637
